# Supplementary material for: Dynamic interdependence between consumer confidence and housing prices: Evidence from bootstrap rolling window causality tests
Source: PLoS One. 2026 Jan 12;21(1):e0340354. doi: 10.1371/journal.pone.0340354 (PMC12795388; doi:10.1371/journal.pone.0340354)
Supplement: S1 Dataset — (XLSX) [file pone.0340354.s001.xlsx]

## Sheet: Sheet1
Y/M	CC	HP	M2
2000M01	110.2	2076.65	121220
2000M02	110	2269.93	121583
2000M03	110.4	2006.49	122607
2000M04	110.6	2024.53	124122
2000M05	111.1	2155.43	124053
2000M06	111.2	1984.4	126605
2000M07	111.4	1992.57	126324
2000M08	111.8	2138.39	127790
2000M09	112.4	1997.04	130474
2000M10	112.5	1991.21	129522
2000M11	112.7	2347.03	130994
2000M12	112.9	2116.22	134610
2001M01	113.2	2118.35	137544
2001M02	112.9	2533.83	136210
2001M03	113.2	2294.9	138744
2001M04	113.8	2192.56	139950
2001M05	113.4	2464.72	139016
2001M06	113.6	2120.28	147810
2001M07	114.5	2201.63	149229
2001M08	113.8	2157.75	149942
2001M09	113.5	2017.88	151643
2001M10	113.4	2191.21	151497
2001M11	113.1	2200.59	154088
2001M12	113.3	2233.22	158302
2002M01	113.1	2234.92	159639
2002M02	113.3	2412.56	160936
2002M03	113.4	2369.34	164065
2002M04	113.3	2165.68	164571
2002M05	113.3	2242.56	166023
2002M06	113.5	2330.16	169601
2002M07	113.5	2374.79	170851
2002M08	113.4	2341.24	173251
2002M09	113.5	2615.59	176985
2002M10	113.6	2292.82	177294
2002M11	113.9	2267.69	179736
2002M12	113.8	2208.13	185007
2003M01	114	2209.71	190545
2003M02	114.1	2514.9	190108
2003M03	113.9	2506.45	194487
2003M04	103.5	2406.89	196130
2003M05	100	2366.86	199505
2003M06	103.4	2359.02	204907
2003M07	106.4	2383.89	206193
2003M08	108.2	2450.94	210592
2003M09	108.6	2649.01	213567
2003M10	109.9	2537.05	214469
2003M11	110.3	2355.42	216352
2003M12	111.2	2252.97	221223
2004M01	111.3	2254.23	225102
2004M02	111.1	2605.35	227051
2004M03	111.3	2754.42	231655
2004M04	110.8	2581.96	233628
2004M05	108	2885.81	234842
2004M06	105.1	2678.99	238427
2004M07	106.3	2830.1	238127
2004M08	105.9	2902.01	239729
2004M09	106.5	2942.78	243757
2004M10	107.1	2621.16	243740
2004M11	108.2	2765.68	247136
2004M12	108.7	2639.23	253208
2005M01	109.1	2640.25	257708
2005M02	109.6	3109.51	259357
2005M03	110.1	2918.85	264589
2005M04	110.5	2880.84	266993
2005M05	110	2858.08	269240
2005M06	110.4	3050.61	275786
2005M07	110.1	3034.65	276966
2005M08	110.3	3467.73	281288
2005M09	110	3649.96	287438
2005M10	109.3	3485.48	287592
2005M11	109.2	3727.04	292350
2005M12	110	2947.08	298755
2006M01	110.3	2948.22	303572
2006M02	109.2	3521.65	304516
2006M03	109.9	3185.49	310491
2006M04	109.4	3468.05	313702
2006M05	109.4	3615.95	316710
2006M06	109.8	3486.69	322756
2006M07	109.7	3422.94	324011
2006M08	110.2	3509.39	327886
2006M09	111.7	3433.42	331865
2006M10	111.6	3344.35	332747
2006M11	112	3915.41	337504
2006M12	113.1	3008.72	345578
2007M01	112.4	3009.68	351499
2007M02	111.8	4184.89	358659
2007M03	111	3447.59	364105
2007M04	112.3	3769.22	367326
2007M05	112.8	3831.49	369718
2007M06	113.7	3823.3	377832
2007M07	112.9	4010.23	383885
2007M08	113.5	4161.09	387205
2007M09	113.1	4214.32	393099
2007M10	112.6	4200.28	394204
2007M11	112	4119.72	399758
2007M12	113.1	3492.13	403401
2008M01	111.6	3492.94	417846
2008M02	110	4188.74	421038
2008M03	110.3	3658.94	423055
2008M04	109.7	3980.16	429314
2008M05	110	4165.43	436222
2008M06	109.8	3975.23	443141
2008M07	110.2	4156.1	446362
2008M08	109.3	3847.62	448847
2008M09	108.9	3604.95	452899
2008M10	107.9	3887.83	453133
2008M11	105.2	3776.27	458645
2008M12	101.8	3716.19	475167
2009M01	101.3	3717.17	496135
2009M02	101	4671.35	506708
2009M03	100.3	4308.63	530627
2009M04	100.5	4650.02	540481
2009M05	101.2	4834.03	548264
2009M06	101	4660.38	568916
2009M07	102.1	4969.68	573103
2009M08	102.7	5043.88	576699
2009M09	102.8	4542.89	585405
2009M10	103.2	4997.97	586643
2009M11	103.3	5046.17	594605
2009M12	103.9	4325.41	610225
2010M01	104.7	4326.02	625609
2010M02	104.2	5752.11	636072
2010M03	107.9	4705.32	649947
2010M04	106.6	5525.16	656561
2010M05	108	4920.79	663351
2010M06	108.5	4430.43	673922
2010M07	107.8	4741.42	674051
2010M08	107.3	5130.14	687507
2010M09	104.1	5263.71	696472
2010M10	103.8	5470.49	699777
2010M11	102.9	5226.68	710339
2010M12	100.4	4677.1	725852
2011M01	99.9	4677.6	733885
2011M02	99.6	6436.99	736131
2011M03	107.6	5168.82	758131
2011M04	106.6	5411.1	757385
2011M05	105.8	5654.13	763409
2011M06	108.1	5196.28	780821
2011M07	105.6	5595.7	772924
2011M08	105	5644.44	780852
2011M09	103.4	5288.47	787406
2011M10	100.5	5397.54	816829
2011M11	97	5251.72	825494
2011M12	100.5	4948.6	851591
2012M01	103.9	4949.1	855899
2012M02	105	5917.32	867171
2012M03	100	5497.81	895566
2012M04	103	5929.7	889604
2012M05	104.2	6187.35	900049
2012M06	99.26	5743.27	924991
2012M07	98.19	6241.19	919072
2012M08	99.41	6021.18	924895
2012M09	100.84	5752.06	943689
2012M10	106.06	5773.02	936404
2012M11	105.1	5574.1	944832
2012M12	103.7	5787.91	974149
2013M01	104.5	5576.84	992129
2013M02	108.2	7030.11	998601
2013M03	102.6	6358.88	1.03586e+06
2013M04	103.7	6607.09	1.03255e+06
2013M05	99	6429.84	1.04217e+06
2013M06	97	6100.13	1.0544e+06
2013M07	97.2	6363.36	1.05221e+06
2013M08	97.8	6360.47	1.06126e+06
2013M09	99.8	6132.41	1.07738e+06
2013M10	102.9	6243.25	1.07024e+06
2013M11	98.9	5854.05	1.07926e+06
2013M12	102.3	5815.22	1.10652e+06
2014M01	101.1	5815.64	1.12352e+06
2014M02	103.1	6774.96	1.13176e+06
2014M03	107.9	6399.36	1.16069e+06
2014M04	104.8	6637.99	1.16881e+06
2014M05	102.3	6419.69	1.18229e+06
2014M06	104.7	6066.52	1.20959e+06
2014M07	104.4	6386.62	1.19425e+06
2014M08	103.8	6283.41	1.1975e+06
2014M09	105.4	6230.07	1.20205e+06
2014M10	103.4	6299.88	1.19924e+06
2014M11	105.5	6122.51	1.20861e+06
2014M12	105.8	6238.7	1.22837e+06
2015M01	105.7	6239.1	1.24271e+06
2015M02	109.8	6814.66	1.25738e+06
2015M03	107.1	6375.59	1.27533e+06
2015M04	107.6	7030.2	1.28078e+06
2015M05	109.9	6939.28	1.30736e+06
2015M06	105.54	6904.33	1.33338e+06
2015M07	104.48	7161.65	1.35321e+06
2015M08	104	7039.36	1.35691e+06
2015M09	105.6	6577.05	1.35982e+06
2015M10	103.8	6709.5	1.36102e+06
2015M11	104.1	6779.99	1.37396e+06
2015M12	103.7	6630.2	1.39228e+06
2016M01	104	6630.55	1.41632e+06
2016M02	104.4	7634.31	1.42462e+06
2016M03	100	7614.03	1.4462e+06
2016M04	101	7795.92	1.44521e+06
2016M05	99.8	7636.79	1.4617e+06
2016M06	102.9	7283.25	1.49049e+06
2016M07	106.8	7756.09	1.49156e+06
2016M08	105.6	7744.64	1.51098e+06
2016M09	104.6	7660.63	1.51636e+06
2016M10	107.2	7439.72	1.51949e+06
2016M11	108.6	7114.07	1.53043e+06
2016M12	108.4	7027.92	1.55007e+06
2017M01	109.2	7028.19	1.58419e+06
2017M02	112.6	7688.4	1.58986e+06
2017M03	111	8261.87	1.60794e+06
2017M04	113.4	7955.72	1.60392e+06
2017M05	112	7906.45	1.60974e+06
2017M06	113.3	7822.16	1.6395e+06
2017M07	114.6	7964.22	1.63634e+06
2017M08	114.7	7904.6	1.65295e+06
2017M09	118.6	7905.09	1.66367e+06
2017M10	123.9	7781.45	1.66245e+06
2017M11	121.3	7655.96	1.67916e+06
2017M12	122.6	7977.55	1.69024e+06
2018M01	122.3	7977.72	1.72081e+06
2018M02	124	8510.87	1.72907e+06
2018M03	122.3	8503.96	1.73986e+06
2018M04	122.9	8778.58	1.73768e+06
2018M05	122.9	8831.02	1.74306e+06
2018M06	118.2	8762.17	1.77018e+06
2018M07	119.7	8839.09	1.7762e+06
2018M08	118.6	8888.06	1.78867e+06
2018M09	118.5	8751.12	1.80167e+06
2018M10	119.1	8534.75	1.79556e+06
2018M11	122.1	8777.92	1.81318e+06
2018M12	123	8878.11	1.82674e+06
2019M01	123.7	8878.2	1.86594e+06
2019M02	126	9079	1.86743e+06
2019M03	124.1	9051.7	1.88941e+06
2019M04	125.3	9874.02	1.88467e+06
2019M05	123.4	9403.95	1.89115e+06
2019M06	125.9	9337.7	1.92136e+06
2019M07	124.4	9589.89	1.91941e+06
2019M08	122.4	9345.57	1.93549e+06
2019M09	124.1	9300.85	1.95225e+06
2019M10	124.3	9185.48	1.9456e+06
2019M11	124.6	9319.17	1.96143e+06
2019M12	126.6	9146.39	1.98649e+06
2020M01	126.4	9146.45	2.02307e+06
2020M02	118.9	9679.67	2.03083e+06
2020M03	122.2	9006.19	2.08092e+06
2020M04	116.4	9586.44	2.09353e+06
2020M05	115.8	9780.04	2.10018e+06
2020M06	112.6	9963.46	2.13495e+06
2020M07	117.2	10210.7	2.12546e+06
2020M08	116.4	10448.3	2.13684e+06
2020M09	120.5	10063.5	2.16408e+06
2020M10	121.7	9874.65	2.14972e+06
2020M11	124	9864.87	2.172e+06
2020M12	122.1	9759.27	2.1868e+06
2021M01	122.8	9759.29	2.21305e+06
2021M02	127	11029.5	2.23603e+06
2021M03	122.2	10312.8	2.27649e+06
2021M04	121.5	10652.8	2.26211e+06
2021M05	121.8	10526.3	2.27554e+06
2021M06	122.8	10065.4	2.31779e+06
2021M07	117.8	10373.7	2.30215e+06
2021M08	117.5	10057.2	2.31227e+06
2021M09	121.2	9757.79	2.34283e+06
2021M10	120.2	9748.84	2.33616e+06
2021M11	119.5	9597.1	2.35601e+06
2021M12	119.8	9512.02	2.3829e+06
2022M01	121.5	9512.07	2.43102e+06
2022M02	120.5	9844.65	2.44149e+06
2022M03	113.2	9252.17	2.49769e+06
2022M04	86.7	9326.56	2.49971e+06
2022M05	86.8	9614.37	2.52703e+06
2022M06	88.9	9753.15	2.58145e+06
2022M07	87.9	10470.8	2.57808e+06
2022M08	87	10405.8	2.59507e+06
2022M09	87.2	9984.37	2.6266e+06
2022M10	86.8	9687.37	2.61291e+06
2022M11	85.5	9746.37	2.64701e+06
2022M12	88.3	10050.4	2.66432e+06
2023M01	91.2	10050.4	2.73807e+06
2023M02	94.7	10208.6	2.75525e+06
2023M03	94.9	10191.5	2.81457e+06
2023M04	87.1	10270.3	2.80847e+06
2023M05	88.2	10399.4	2.8205e+06
2023M06	86.4	10176.3	2.87302e+06
2023M07	86.4	10440.2	2.85403e+06
2023M08	86.5	10435.9	2.86934e+06
2023M09	87.2	10050.9	2.89666e+06
2023M10	87.9	10408.8	2.88228e+06
2023M11	87	10267.2	2.91201e+06
2023M12	87.6	9964.59	2.92271e+06
2024M01	88.9	9848.45	2.97625e+06
2024M02	89.1	9794.1	2.99557e+06
2024M03	89.4	9720.96	3.01194e+06
2024M04	88.2	9600.21	3.04795e+06
2024M05	86.4	9551.35	3.01851e+06
2024M06	86.2	9547.27	3.05016e+06
2024M07	86	9512.36	3.03306e+06
2024M08	85.8	9394.81	3.05046e+06
2024M09	85.7	9320.39	3.0948e+06
2024M10	86.9	9210.56	3.09709e+06
2024M11	86.2	9200.89	3.11959e+06
2024M12	86.4	8995.63	3.13532e+06
2025M01	87.5	8950.5	3.18525e+06
2025M02	88.4	8951.92	3.20517e+06
2025M03	87.5	8952.42	3.26055e+06
